# Supplementary material for: Considerations on the Kinetic Processes in the Preparation of Ternary Co-Amorphous Systems by Milling
Source: Pharmaceutics. 2023 Jan 3;15(1):172. doi: 10.3390/pharmaceutics15010172 (PMC9866880; doi:10.3390/pharmaceutics15010172)
Supplement: Supplementary file 1 [file pharmaceutics-15-00172-s001.zip]

Archive with 1 entries (1 files):
- pharmaceutics-2021454-supplementary.pdf
